# Supplementary material for: Aeromonas allosaccharophila Strain AE59-TE2 Is Highly Antagonistic towards Multidrug-Resistant Human Pathogens, What Does Its Genome Tell Us?
Source: Life (Basel). 2022 Sep 26;12(10):1492. doi: 10.3390/life12101492 (PMC9605075; doi:10.3390/life12101492)
Supplement: Supplementary file 1 [file life-12-01492-s001.zip]

Archive with 9 entries (8 files):
- life-1917417-supplementary/
- life-1917417-supplementary/Figure S1.png
- life-1917417-supplementary/Figure S2.png
- life-1917417-supplementary/Table S1.xlsx
- life-1917417-supplementary/Table S2.xlsx
- life-1917417-supplementary/Table S3.xlsx
- life-1917417-supplementary/Table S4.xlsx
- life-1917417-supplementary/Table S5.xlsx
- life-1917417-supplementary/Table S6.xlsx
