# Supplementary material for: Aeromonas allosaccharophila Strain AE59-TE2 Is Highly Antagonistic towards Multidrug-Resistant Human Pathogens, What Does Its Genome Tell Us?
Source: Life (Basel). 2022 Sep 26;12(10):1492. doi: 10.3390/life12101492 (PMC9605075; doi:10.3390/life12101492)
Supplement: Supplementary file 1 [file life-12-01492-s001.zip › life-1917417-supplementary/Table S1.xlsx]

## Sheet: Página1
Aeromonas Type Strains
Especie	Strain
Aeromonas allosaccharophila	CECT 4199
Aeromonas aquatica	AE235
Aeromonas australiensis	CECT 8023
Aeromonas bestiarum	CECT 4227
Aeromonas bivalvium	CECT 7113
Aeromonas caviae	CECT 838
Aeromonas dhakensis	CIP 107500
Aeromonas diversa	ATCC 43946
Aeromonas encheleia	LMG 16331
Aeromonas enteropelogenes	CECT 4487
Aeromonas eucrenophila	CECT 4224
Aeromonas finlandensis	4287D
Aeromonas fluvialis	LMG 24681
Aeromonas hydrophila subsp. hydrophila	ATCC 7966
Aeromonas hydrophila subsp. Ranae	LMG 19707
Aeromonas jandaei	CECT 4228
Aeromonas lacus	AE122
Aeromonas media	CECT 4232
Aeromonas molluscorum	848
Aeromonas piscicola	LMG 24783
Aeromonas popoffii	CIP 105493
Aeromonas rivuli	DSM 22539
Aeromonas salmonicida subsp. masoucida	NBRC 13784
Aeromonas salmonicida subsp. pectinolytica	34mel
Aeromonas salmonicida subsp. salmonicida	ATCC 33658
Aeromonas sanarellii	LMG 24682
Aeromonas schubertii	CECT 4240
Aeromonas simiae	IBS S6874
Aeromonas sobria	ACC 43979
Aeromonas taiwanensis	LMG 24683
Aeromonas tecta	CECT 7082
Aeromonas veronii	CECT 4257
