# Supplementary material for: Aeromonas allosaccharophila Strain AE59-TE2 Is Highly Antagonistic towards Multidrug-Resistant Human Pathogens, What Does Its Genome Tell Us?
Source: Life (Basel). 2022 Sep 26;12(10):1492. doi: 10.3390/life12101492 (PMC9605075; doi:10.3390/life12101492)
Supplement: Supplementary file 1 [file life-12-01492-s001.zip › life-1917417-supplementary/Table S2.xlsx]

## Sheet: Plan1
AE59 Statistic for raw and filtered reads
		R1	R2
Raw reads	#Reads	532201	532201
	Total bases (bp)	117519846	122759868
	Mean length (bp)	220.82 (± 95.50)	230.66 (± 98.41)
	Mean %GC	57.34 (± 8.23)	57.32 (± 8.59)
	#Reads with N	1784	1784
Filtered reads	#Reads	365719	365719
	Total bases (bp)	47876326	58909088
	Mean length (bp)	130.91 (± 52.49)	161.08 (± 72.53)
	Mean %GC	57.86 (± 7.89)	57.71 (± 7.66)
	#Reads with N	0	0
