# Supplementary material for: Aeromonas allosaccharophila Strain AE59-TE2 Is Highly Antagonistic towards Multidrug-Resistant Human Pathogens, What Does Its Genome Tell Us?
Source: Life (Basel). 2022 Sep 26;12(10):1492. doi: 10.3390/life12101492 (PMC9605075; doi:10.3390/life12101492)
Supplement: Supplementary file 1 [file life-12-01492-s001.zip › life-1917417-supplementary/Table S3.xlsx]

## Sheet: AE59
GGDC measures
Aeromonas type strain	Identities / HSP length	Distance
Aeromonas_allosaccharophila	62.40% [59.5 - 65.2%]	0.0476
Aeromonas_veronii	55.10% [52.3 - 57.8%]	0.0608
Aeromonas_finlandiensis	46.90% [44.3 - 49.5%]	0.0792
Aeromonas_australiensis	44.90% [42.3 - 47.4%]	0.0846
Aeromonas_fluvialis	44.70% [42.2 - 47.3%]	0.085
Aeromonas_sobria	41.90% [39.4 - 44.4%]	0.0933
Aeromonas_lacus	35.40% [33 - 37.9%]	0.1164
Aeromonas_jandaei	35.30% [32.9 - 37.8%]	0.1168
Aeromonas hydrophila	30.30% [27.9 - 32.8%]	0.1405
Aeromonas_popoffii	30.00% [27.6 - 32.5%]	0.142
Aeromonas_enteropelogenes	29.90% [27.5 - 32.4%]	0.1428
Aeromonas_dhakensis	29.90% [27.5 - 32.4%]	0.1426
Aeromonas_piscicola	29.60% [27.2 - 32.1%]	0.1445
Aeromonas_bestiarum	29.50% [27.1 - 32%]	0.1448
Aeromonas_salmonicida	28.80% [26.4 - 31.3%]	0.1492
Aeromonas_media	28.50% [26.2 - 31%]	0.1504
Aeromonas_sanarellii	27.90% [25.5 - 30.4%]	0.1544
Aeromonas_caviae	27.80% [25.5 - 30.3%]	0.1548
Aeromonas_encheleia	27.50% [25.2 - 30%]	0.1566
Aeromonas_taiwanensis	27.50% [25.1 - 30%]	0.1569
Aeromonas_aquatica	27.00% [24.6 - 29.5%]	0.1603
Aeromonas_eucrenophila	26.80% [24.5 - 29.3%]	0.1613
Aeromonas_tecta	26.50% [24.2 - 29%]	0.1634
Aeromonas_bivalvium	25.60% [23.2 - 28.1%]	0.1699
Aeromonas_rivuli	24.50% [22.2 - 27%]	0.1776
Aeromonas_molluscorum	24.30% [22 - 26.8%]	0.1793
Aeromonas_schubertii	22.70% [20.5 - 25.2%]	0.1926
Aeromonas_simiae	22.60% [20.4 - 25.1%]	0.1935
Aeromonas_diversa	22.50% [20.2 - 25%]	0.1947
