# Supplementary material for: Aeromonas allosaccharophila Strain AE59-TE2 Is Highly Antagonistic towards Multidrug-Resistant Human Pathogens, What Does Its Genome Tell Us?
Source: Life (Basel). 2022 Sep 26;12(10):1492. doi: 10.3390/life12101492 (PMC9605075; doi:10.3390/life12101492)
Supplement: Supplementary file 1 [file life-12-01492-s001.zip › life-1917417-supplementary/Table S4.xlsx]

## Sheet: Página1
Abricate - Vfdb database - Aeromonas allosaccahrophila AE59
Gene	Start	End	% Coverage	% Identity	Accession	Product
acr1	3345544	3345825	100.00	98.23	YP_001144296	(acr1) Type III secretion system gatekeeper subunit [T3SS (VF0479)]
ascO	3348193	3348654	100.00	97.62	YP_001144299	(ascO) Type III secretion system protein AscO [T3SS (VF0479)]
exsA	3335563	3336378	100.00	97.55	YP_001144282	(exsA) Type III secretion system transcriptional regulator [T3SS (VF0479)]
ascR	3350669	3351322	100.00	97.25	YP_001144302	(ascR) Type III secretion system inner membrane export apparatus protein AscR [T3SS (VF0479)]
aopN	3345806	3346684	100.00	97.04	YP_001144297	(aopN) AopN secretion control of translocators and immune suppressor [T3SS (VF0479)]
ascU	3352372	3353430	100.00	96.88	YP_001144305	(ascU) Type III secretion system inner membrane export apparatus protein AscU [T3SS (VF0479)]
ascY	3344467	3344817	100.00	96.87	YP_001144293	(ascY) chaperone protein [T3SS (VF0479)]
ascI	3329393	3329731	100.00	96.75	YP_001144273	(ascI) Type III secretion system inner rod protein AscI [T3SS (VF0479)]
ascE	3330885	3331097	100.00	96.71	YP_001144277	(ascE) chaperone protein [T3SS (VF0479)]
ascN	3346859	3348196	100.00	96.49	YP_001144298	(ascN) Type III secretion system ATPase [T3SS (VF0479)]
ascB	3334187	3334612	100.00	96.48	YP_001144280	(ascB) chaperone protein [T3SS (VF0479)]
ascC	3332361	3334214	100.00	96.44	YP_001144279	(ascC) Type III secretion system OM ring protein AscC [T3SS (VF0479)]
exsD	3334628	3335443	100.00	96.20	YP_001144281	(exsD) Type III secretion system protein ExsD [T3SS (VF0479)]
ascT	3351587	3352375	100.00	95.94	YP_001144304	(ascT) Type III secretion system inner membrane export apparatus protein AscT [T3SS (VF0479)]
ascX	3344814	3345179	100.00	95.90	YP_001144294	(ascX) Unknown function chaperoned by AscY [T3SS (VF0479)]
ascS	3351324	3351590	100.00	95.88	YP_001144303	(ascS) type III secretion system inner membrane export apparatus protein AscS [T3SS (VF0479)]
ascD	3331060	3332364	100.00	95.78	YP_001144278	(ascD) Type III secretion system OM ring protein AscD [T3SS (VF0479)]
exsB	3336723	3337123	99.75	95.76	YP_001144283	(exsB) type III secretion system OM ring protein ExsB [T3SS (VF0479)]
acr2	3345176	3345547	100.00	95.70	YP_001144295	(acr2) chaperone protein [T3SS (VF0479)]
tapW	2051572	2052709	99.82	95.34	YP_857247	(tapW) twitching ATPase [Tap type IV pili (CVF783)]
acrH	3339997	3340500	100.00	95.24	YP_001144288	(acrH) chaperon protein for AopB/AopD [T3SS (VF0479)]
ascL	3327379	3328044	100.00	95.19	YP_001144270	(ascL) Type III secretion system C ring protein AscL [T3SS (VF0479)]
ascV	3342369	3344534	100.00	95.15	YP_001144292	(ascV) Type III secretion system inner membrane export apparatus protein AscV [T3SS (VF0479)]
ascH	3329731	3330285	100.00	94.41	YP_001144274	(ascH) Type III secretion system protein AscH regulator needle assembling [T3SS (VF0479)]
ascF	3330635	3330892	100.00	94.19	YP_001144276	(ascF) Type III secretion system needle complex subunit AscF [T3SS (VF0479)]
ascJ	3328646	3329374	100.00	93.83	YP_001144272	(ascJ) type III secretion system OM ring protein AscJ [T3SS (VF0479)]
fliG	3423114	3424173	99.81	93.58	YP_855905	(fliG) flagellar motor switch protein G [ND (AI144)]
ascQ	3349746	3350672	100.00	93.31	YP_001144301	(ascQ) type III secretion system protein AscQ [T3SS (VF0479)]
tapT	517071	518105	100.00	92.85	YP_858121	(tapT) twitching ATPase [Tap type IV pili (CVF783)]
fliM	3416704	3417774	100.00	92.72	YP_855911	(fliM) flagellar motor switch protein FliM [ND (AI144)]
exeG	1503170	1503601	100.00	92.36	YP_855105	(exeG) general secretion pathway protein G [exe (SS209)]
ascK	3328023	3328649	100.00	92.34	YP_001144271	(ascK) Type III secretion system C ring protein AscK [T3SS (VF0479)]
exsC	3337356	3337799	100.00	92.12	YP_001144285	(exsC) chaperone protein [T3SS (VF0479)]
exsE	3337120	3337353	100.00	91.88	YP_001144284	(exsE) Type III secretion system regulator [T3SS (VF0479)]
cheW-2	3399172	3399660	100.00	90.39	YP_855930	(cheW-2) chemotaxis protein CheW [ND (AI144)]
nueB	2010190	2011236	100.00	90.26	YP_858603	(nueB) pseudaminic acid synthase NeuB [Polar flagella (CVF786)]
mshE	340774	342483	100.00	89.94	YP_854921	(mshE) ATPase protein MshE GspE-like [Mannose-sensitive hemagglutinin (Msh) pilus type IV pili (CVF785)]
exeE	1504921	1506420	99.60	89.93	YP_855103	(exeE) general secretory pathway protein E [exe (SS209)]
ascG	3330282	3330635	100.00	89.83	YP_001144275	(ascG) chaperone protein [T3SS (VF0479)]
acrV	3340510	3341598	99.91	89.63	YP_001144289	(acrV) Type III secretion system tip translocon AcrV [T3SS (VF0479)]
hlyA	1980145	1981464	100.00	89.62	YP_857314	(hlyA) Hemolysin A [Hemolysin HlyA (CVF792)]
fliE	3425938	3426255	100.00	89.62	YP_855903	(fliE) flagellar hook-basal body complex protein FliE [ND (AI144)]
fliN	3416262	3416654	100.00	89.31	YP_855912	(fliN) flagellar motor switch protein FliN [ND (AI144)]
fliI	3420835	3422166	100.00	88.81	YP_855907	(fliI) flagellum-specific ATP synthase [ND (AI144)]
exeJ	1501569	1502170	95.56	88.54	YP_855108	(exeJ) general secretion pathway protein J [exe (SS209)]
exeF	1503700	1504919	99.92	88.53	YP_855104	(exeF) general secretion pathway protein F [exe (SS209)]
fleN	3408385	3409254	100.00	88.51	YP_855920	(fleN) CobQ/CobB/MinD/ParA family protein [ND (AI144)]
fliO	3415885	3416206	83.85	88.51	YP_855913	(fliO) flagellar biosynthesis protein FliO [ND (AI144)]
aopD	3337935	3338831	99.89	88.42	YP_001144286	(aopD) Type III secretion system translocator AopD [T3SS (VF0479)]
mshG	342495	343707	99.34	88.38	YP_854922	(mshG) MSHA (mannose-sensitive hemagglutinin) pili biogenesis protein MshG GspF-like pilus type IV pili (CVF785)]
tapF	2343475	2344266	99.62	88.30	YP_856293	(tapF) type IV pilus biogenesis/stability protein pilW-like [Tap type IV pili (CVF783)]
flgC	1941916	1942335	100.00	88.09	YP_857345	(flgC) flagellar basal body rod protein FlgC [ND (AI144)]
fleR/flrC	1962225	1963568	100.00	88.09	YP_857328	(fleR/flrC) transcriptional activator [ND (AI144)]
exeI	1502203	1502562	100.00	88.06	YP_855107	(exeI) general secretion pathway protein I [exe (SS209)]
flhF	3409262	3410686	99.72	88.03	YP_855919	(flhF) flagellar biosynthesis protein FlhF [ND (AI144)]
cheY	3407178	3407561	100.00	88.02	YP_855922	(cheY) chemotaxis protein CheY [ND (AI144)]
mshM	338733	339623	100.00	87.77	YP_854919	(mshM) membrane protein with ATPase domain GspA-like [Mannose-sensitive hemagglutinin (Msh) pilus type IV pili (CVF785)]
cheV	1939480	1940391	100.00	87.61	YP_857348	(cheV) CheV [ND (AI144)]
mshA	344464	345061	98.84	87.50	YP_008041522	(mshA) MSHA (mannose-sensitive hemagglutinin) pili major prepilin protein MshA [MSHA type IV pili (VF0477)]
tapC	4127628	4128853	98.71	87.36	YP_858309	(tapC) type IV fimbrial assembly protein PilC-like [Tap type IV pili (CVF783)]
flgF	1944632	1945378	100.00	87.28	YP_857342	(flgF) flagellar basal-body rod protein FlgF [ND (AI144)]
tapB	4125758	4127471	99.71	87.12	YP_858308	(tapB) type IV pilus assembly ATPase PilB-like [Tap type IV pili (CVF783)]
fliQ	3414830	3415099	99.63	87.08	YP_855915	(fliQ) flagellar biosynthetic protein FliQ [ND (AI144)]
motY	2075512	2076372	99.65	86.99	YP_857151	(motY) sodium-type flagellar protein MotY [Polar flagella (CVF786)]
aopH	3365490	3366869	99.14	86.67	YP_001144233	(aopH) Type III secretion system effector AopH putative tyrosine phosphatase [T3SS (VF0479)]
flgG	1945393	1946181	100.00	86.56	YP_857341	(flgG) flagellar basal body rod protein FlgG [ND (AI144)]
aopB	3338844	3340016	98.07	86.54	YP_001144287	(aopB) Type III secretion system translocator AopB [T3SS (VF0479)]
fliF	3424166	3425845	99.82	86.39	YP_855904	(fliF) flagellar MS-ring protein [ND (AI144)]
acrG	3341608	3341892	100.00	86.32	YP_001144290	(acrG) Type III secretion system protein LcrG-like [T3SS (VF0479)]
fliP	3415128	3415898	98.72	86.32	YP_855914	(fliP) flagellar biosynthesis protein FliP [ND (AI144)]
flhA	3410703	3412805	100.00	86.31	YP_855918	(flhA) flagellar biosynthesis protein FlhA [ND (AI144)]
fliJ	3420367	3420807	100.00	86.17	YP_855908	(fliJ) flagellar export protein FliJ [ND (AI144)]
AHA_3493	1231072	1231707	100.00	86.16	YP_857967	(AHA_3493) hemolysin III [Hemolysin III (CVF793)]
fleQ/flrC	1959675	1961080	99.08	86.06	YP_857330	(fleQ/flrC) FleQ protein [ND (AI144)]
cheR-3	1940409	1941231	99.76	86.03	YP_857347	(cheR-3) chemotaxis protein CheR [ND (AI144)]
lfiN	4186513	4186890	100.00	85.98	YP_001140277	(lfiN) lateral flagellar motor switch protein lfiN [Lateral flagella (VF0474)]
flgH	1946196	1946867	100.00	85.86	YP_857340	(flgH) flagellar basal body L-ring protein [ND (AI144)]
cheZ	3406425	3407165	100.00	85.69	YP_855923	(cheZ) chemotaxis protein CheZ [ND (AI144)]
exeD	1506501	1508465	96.46	85.61	YP_855102	(exeD) general secretion pathway protein D [exe (SS209)]
flgI	1946876	1947973	100.00	85.16	YP_857339	(flgI) flagellar basal body P-ring protein [ND (AI144)]
flhB	3412913	3414043	99.65	85.11	YP_855917	(flhB) flagellar biosynthetic protein FlhB [ND (AI144)]
lfiE	4179402	4179728	100.00	85.02	YP_001140284	(lfiE) lateral flagellar hook basal body protein LfiE [Lateral flagella (VF0474)]
fleS/flrB	1961194	1962228	99.90	84.94	YP_857329	(fleS/flrB) two-component sensor kinase [ND (AI144)]
fliL	3417784	3418298	99.23	84.94	YP_855910	(fliL) flagellar basal body-associated protein FliL [ND (AI144)]
maf-2	2008902	2010197	100.00	84.80	YP_858604	(maf-2) Maf-2 [Polar flagella (CVF786)]
nueA	2012489	2013184	100.00	84.77	YP_858601	(nueA) NeuA protein [Polar flagella (CVF786)]
tapU	518134	519243	100.00	84.41	YP_858122	(tapU) twitching ATPase [Tap type IV pili (CVF783)]
acrR	3341932	3342363	94.74	84.26	YP_001144291	(acrR) Type III secretion system regulator LcrR-like [T3SS (VF0479)]
fliA	3407673	3408392	100.00	84.17	YP_855921	(fliA) flagellar biosynthesis sigma factor [ND (AI144)]
exeA	1510283	1511772	94.42	84.09	YP_858233	(exeA) general secretion pathway protein A [exe (SS209)]
flgB	1941518	1941916	99.25	83.83	YP_857346	(flgB) flagellar basal-body rod protein FlgB [ND (AI144)]
lafT	4155744	4156648	99.89	83.76	YP_001140313	(lafT) LafT flagella motor stator protein [Lateral flagella (VF0474)]
fliR	3414049	3414833	99.12	83.69	YP_855916	(fliR) flagellar biosynthesis protein FliR [ND (AI144)]
fliG	4176621	4177649	100.00	83.67	YP_001140286	(fliG) flagellar motor switch protein G [Lateral flagella (VF0474)]
AHA_1389	3400599	3401393	100.00	83.65	YP_855928	(AHA_1389) CobQ/CobB/MinD/ParA family protein [Polar flagella (CVF786)]
lfgG	4168123	4168908	100.00	83.59	YP_001140297	(lfgG) lateral flagellar basal-body rod protein LfgG [Lateral flagella (VF0474)]
tapD	4128954	4129788	95.53	83.49	YP_858310	(tapD) prepilin peptidase pilD-like [Tap type IV pili (CVF783)]
lfgB	4172127	4172516	100.00	83.33	YP_001140293	(lfgB) lateral flagellar basal body protein LfgB [Lateral flagella (VF0474)]
pomA2	1006017	1006765	98.68	83.31	YP_857807	(pomA2) chemotaxis protein PomA [Polar flagella (CVF786)]
flaA	2299386	2300290	99.45	83.11	YP_856234	(flaA) flagellin [ND (AI144)]
pomB2	1006790	1007653	96.00	83.10	YP_857806	(pomB2) flagellar motor protein MotB [Polar flagella (CVF786)]
cheB-2	3403061	3404176	99.91	83.08	YP_855925	(cheB-2) chemotaxis-specific methylesterase [ND (AI144)]
mshI	334405	335260	98.84	82.83	YP_854914	(mshI) MSHA (mannose-sensitive hemagglutinin) pili biogenesis protein MshI bitopic inner membrane protein
lfgH	4167452	4168123	100.00	82.74	YP_001140298	(lfgH) lateral flagellar L-ring protein LfgH [Lateral flagella (VF0474)]
lfgF	4168991	4169697	99.44	82.74	YP_001140296	(lfgF) lateral flagellar basal-body rod protein LfgF [Lateral flagella (VF0474)]
flaG	2301817	2302253	99.09	82.38	YP_856236	(flaG) flagellin protein [ND (AI144)]
exeM	1498649	1499140	100.00	82.11	YP_855111	(exeM) general secretion pathway protein M [exe (SS209)]
lfhA	4181526	4183592	99.57	82.00	YP_001140282	(lfhA) lateral flagellar biosynthesis protein [Lateral flagella (VF0474)]
flgC	4171704	4172124	98.83	81.95	YP_001140294	(flgC) flagellar basal body rod protein FlgC [Lateral flagella (VF0474)]
exeL	1499137	1500321	100.00	81.94	YP_855110	(exeL) general secretion pathway protein L [exe (SS209)]
flaJ	2303726	2304148	100.00	81.80	YP_856238	(flaJ) flagellar specific chaperone FlaJ/FliS [ND (AI144)]
lfhB	4183596	4184732	100.00	81.79	YP_001140281	(lfhB) lateral flagellar biosynthetic protein LfhB [Lateral flagella (VF0474)]
flaB	2300878	2301783	100.00	81.57	YP_856235	(flaB) flagellin [ND (AI144)]
flgI	4166337	4167443	100.00	81.57	YP_001140299	(flgI) flagellar basal body P-ring protein [Lateral flagella (VF0474)]
flgM	1938242	1938560	99.38	81.50	YP_857350	(flgM) anti-sigma-D factor [ND (AI144)]
tapO	3591805	3592390	97.50	81.43	YP_857683	(tapO) type IV pilus biogenesis protein PilO [Tap type IV pili (CVF783)]
fliH	3422249	3423040	97.03	81.38	YP_855906	(fliH) flagellar assembly protein FliH [ND (AI144)]
flmD	2011243	2012499	99.60	81.30	YP_858602	(flmD) FlmD protein [Polar flagella (CVF786)]
flgJ	4165930	4166328	100.00	81.20	YP_001140300	(flgJ) peptidoglycan hydrolase [Lateral flagella (VF0474)]
exeH	1502602	1503108	91.85	80.87	YP_855106	(exeH) general secretion pathway protein H [exe (SS209)]
flgJ	1948059	1949066	95.05	80.70	YP_857338	(flgJ) flagellar rod assembly protein/muramidase FlgJ [ND (AI144)]
exeN	1497788	1498536	97.49	80.51	YP_855112	(exeN) general secretion pathway protein N [exe (SS209)]
tapN	3592442	3592965	90.50	80.34	YP_857684	(tapN) type IV pilus biogenesis protein PilN [Tap type IV pili (CVF783)]
lfiQ	4185508	4185776	99.63	80.30	YP_001140279	(lfiQ) lateral flagellar biosynthetic protein LfiQ [Lateral flagella (VF0474)]
fliP	4185779	4186513	100.00	80.14	YP_001140278	(fliP) flagellar biosynthesis protein FliP [Lateral flagella (VF0474)]
