# Supplementary material for: Aeromonas allosaccharophila Strain AE59-TE2 Is Highly Antagonistic towards Multidrug-Resistant Human Pathogens, What Does Its Genome Tell Us?
Source: Life (Basel). 2022 Sep 26;12(10):1492. doi: 10.3390/life12101492 (PMC9605075; doi:10.3390/life12101492)
Supplement: Supplementary file 1 [file life-12-01492-s001.zip › life-1917417-supplementary/Table S5.xlsx]

## Sheet: Página1
“Virulence, Disease and Defense” RAST category
Subsystem	Role	Features
Tolerance to colicin E2	Conserved uncharacterized protein CreA	fig|6666666.328572.peg.2597, fig|6666666.328572.peg.2682
Tolerance to colicin E2	Two-component response regulator CreC	fig|6666666.328572.peg.2017
Tolerance to colicin E2	Inner membrane protein CreD	fig|6666666.328572.peg.2020
Tolerance to colicin E2	Two-component response regulator CreB	fig|6666666.328572.peg.2016
Colicin V and Bacteriocin Production Cluster	Folylpolyglutamate synthase (EC 6.3.2.17)	fig|6666666.328572.peg.933
Colicin V and Bacteriocin Production Cluster	Amidophosphoribosyltransferase (EC 2.4.2.14)	fig|6666666.328572.peg.851
Colicin V and Bacteriocin Production Cluster	Colicin V production protein	fig|6666666.328572.peg.850
Colicin V and Bacteriocin Production Cluster	Dihydrofolate synthase (EC 6.3.2.12)	fig|6666666.328572.peg.933
Colicin V and Bacteriocin Production Cluster	Acetyl-coenzyme A carboxyl transferase beta chain (EC 6.4.1.2)	fig|6666666.328572.peg.932
Colicin V and Bacteriocin Production Cluster	DedA protein	fig|6666666.328572.peg.679, fig|6666666.328572.peg.1442, fig|6666666.328572.peg.2991
Colicin V and Bacteriocin Production Cluster	DedD protein	fig|6666666.328572.peg.934
Colicin V and Bacteriocin Production Cluster	tRNA pseudouridine synthase A (EC 4.2.1.70)	fig|6666666.328572.peg.931
Multiple Antibiotic Resistance MAR locus	Multiple antibiotic resistance protein MarC	fig|6666666.328572.peg.2949
Copper homeostasis	Cytochrome c heme lyase subunit CcmF	fig|6666666.328572.peg.1731
Copper homeostasis	Copper-sensing two-component system response regulator CusR	fig|6666666.328572.peg.3500
Copper homeostasis	Cytochrome c heme lyase subunit CcmH	fig|6666666.328572.peg.1728
Copper homeostasis	Copper-translocating P-type ATPase (EC 3.6.3.4)	fig|6666666.328572.peg.1284, fig|6666666.328572.peg.1551, fig|6666666.328572.peg.3068
Copper homeostasis	Multidrug resistance transporter, Bcr/CflA Family	fig|6666666.328572.peg.2192
Copper homeostasis	Cu(I)-responsive transcriptional regulator	fig|6666666.328572.peg.1552
Copper homeostasis	CopG protein	fig|6666666.328572.peg.2896
Cobalt-zinc-cadmium resistance	Cobalt-zinc-cadmium resistance protein CzcD	fig|6666666.328572.peg.1525, fig|6666666.328572.peg.3066
Cobalt-zinc-cadmium resistance	Cobalt/zinc/cadmium efflux RND transporter, membrane fusion protein, CzcB family	fig|6666666.328572.peg.240
Cobalt-zinc-cadmium resistance	Cation efflux system protein CusA	fig|6666666.328572.peg.239
Cobalt-zinc-cadmium resistance	Cobalt-zinc-cadmium resistance protein	fig|6666666.328572.peg.1479, fig|6666666.328572.peg.2324
Cobalt-zinc-cadmium resistance	Copper-sensing two-component system response regulator CusR	fig|6666666.328572.peg.3500
Cobalt-zinc-cadmium resistance	Cobalt-zinc-cadmium resistance protein CzcA	fig|6666666.328572.peg.239
Cobalt-zinc-cadmium resistance	Probable Co/Zn/Cd efflux system membrane fusion protein	fig|6666666.328572.peg.148, fig|6666666.328572.peg.244, fig|6666666.328572.peg.300, fig|6666666.328572.peg.1223, fig|6666666.328572.peg.1645, fig|6666666.328572.peg.2086
Cobalt-zinc-cadmium resistance	Transcriptional regulator, MerR family	fig|6666666.328572.peg.2778, fig|6666666.328572.peg.2964
Multidrug Resistance, Tripartite Systems Found in Gram Negative Bacteria	Outer membrane component of tripartite multidrug resistance system	fig|6666666.328572.peg.1220, fig|6666666.328572.peg.1546
Multidrug Resistance, Tripartite Systems Found in Gram Negative Bacteria	Membrane fusion component of tripartite multidrug resistance system	fig|6666666.328572.peg.1545, fig|6666666.328572.peg.2589, fig|6666666.328572.peg.3417
Multidrug Resistance, Tripartite Systems Found in Gram Negative Bacteria	Inner membrane component of tripartite multidrug resistance system	fig|6666666.328572.peg.1544, fig|6666666.328572.peg.2590
Zinc resistance	Response regulator of zinc sigma-54-dependent two-component system	fig|6666666.328572.peg.3505
Mercuric reductase	PF00070 family, FAD-dependent NAD(P)-disulphide oxidoreductase	fig|6666666.328572.peg.327
Resistance to fluoroquinolones	DNA gyrase subunit B (EC 5.99.1.3)	fig|6666666.328572.peg.2063
Resistance to fluoroquinolones	DNA gyrase subunit A (EC 5.99.1.3)	fig|6666666.328572.peg.1319
Resistance to fluoroquinolones	Topoisomerase IV subunit B (EC 5.99.1.-)	fig|6666666.328572.peg.2234
Resistance to fluoroquinolones	Topoisomerase IV subunit A (EC 5.99.1.-)	fig|6666666.328572.peg.2233
Arsenic resistance	Arsenical-resistance protein ACR3	fig|6666666.328572.peg.1091
Arsenic resistance	Arsenical resistance operon trans-acting repressor ArsD	fig|6666666.328572.peg.1089
Arsenic resistance	Arsenical resistance operon repressor	fig|6666666.328572.peg.1087, fig|6666666.328572.peg.1088
Arsenic resistance	Arsenical pump-driving ATPase (EC 3.6.3.16)	fig|6666666.328572.peg.1090
Arsenic resistance	Arsenate reductase (EC 1.20.4.1)	fig|6666666.328572.peg.717, fig|6666666.328572.peg.1092
Copper homeostasis: copper tolerance	Secreted protein, suppressor for copper-sensitivity ScsC	fig|6666666.328572.peg.3165
Copper homeostasis: copper tolerance	Suppression of copper sensitivity: putative copper binding protein ScsA	fig|6666666.328572.peg.3167
Copper homeostasis: copper tolerance	Magnesium and cobalt efflux protein CorC	fig|6666666.328572.peg.1480, fig|6666666.328572.peg.1957, fig|6666666.328572.peg.2992
Copper homeostasis: copper tolerance	Membrane protein, suppressor for copper-sensitivity ScsB	fig|6666666.328572.peg.3166
Copper homeostasis: copper tolerance	Copper homeostasis protein CutE	fig|6666666.328572.peg.1958
Copper homeostasis: copper tolerance	Cytoplasmic copper homeostasis protein CutC	fig|6666666.328572.peg.3933
Copper homeostasis: copper tolerance	Membrane protein, suppressor for copper-sensitivity ScsD	fig|6666666.328572.peg.3164
Copper homeostasis: copper tolerance	Periplasmic divalent cation tolerance protein CutA	fig|6666666.328572.peg.3733
Resistance to chromium compounds	Chromate transport protein ChrA	fig|6666666.328572.peg.3264
Multidrug Resistance Efflux Pumps	RND efflux system, outer membrane lipoprotein CmeC	fig|6666666.328572.peg.125
Multidrug Resistance Efflux Pumps	Multi antimicrobial extrusion protein (Na(+)/drug antiporter), MATE family of MDR efflux pumps	fig|6666666.328572.peg.1434, fig|6666666.328572.peg.1873, fig|6666666.328572.peg.1917, fig|6666666.328572.peg.2162
Multidrug Resistance Efflux Pumps	Transcription repressor of multidrug efflux pump acrAB operon, TetR (AcrR) family	fig|6666666.328572.peg.106
Multidrug Resistance Efflux Pumps	RND efflux system, inner membrane transporter CmeB	fig|6666666.328572.peg.108, fig|6666666.328572.peg.245
Multidrug Resistance Efflux Pumps	Macrolide export ATP-binding/permease protein MacB (EC 3.6.3.-)	fig|6666666.328572.peg.126
Multidrug Resistance Efflux Pumps	Acriflavin resistance protein	fig|6666666.328572.peg.147, fig|6666666.328572.peg.1221, fig|6666666.328572.peg.1222, fig|6666666.328572.peg.1644, fig|6666666.328572.peg.2085, fig|6666666.328572.peg.3960
Multidrug Resistance Efflux Pumps	Membrane fusion protein of RND family multidrug efflux pump	fig|6666666.328572.peg.107, fig|6666666.328572.peg.246
Multidrug Resistance Efflux Pumps	Macrolide-specific efflux protein MacA	fig|6666666.328572.peg.127
Multidrug Resistance Efflux Pumps	Type I secretion outer membrane protein, TolC precursor	fig|6666666.328572.peg.2239
Mycobacterium virulence operon involved in protein synthesis (SSU ribosomal proteins)	SSU ribosomal protein S7p (S5e)	fig|6666666.328572.peg.2884
Mycobacterium virulence operon involved in protein synthesis (SSU ribosomal proteins)	Translation elongation factor G	fig|6666666.328572.peg.2885
Mycobacterium virulence operon involved in protein synthesis (SSU ribosomal proteins)	Translation elongation factor Tu	fig|6666666.328572.peg.2869, fig|6666666.328572.peg.2886
Mycobacterium virulence operon involved in protein synthesis (SSU ribosomal proteins)	SSU ribosomal protein S12p (S23e)	fig|6666666.328572.peg.2883
Mycobacterium virulence operon involved in DNA transcription	DNA-directed RNA polymerase beta' subunit (EC 2.7.7.6)	fig|6666666.328572.peg.2877
Mycobacterium virulence operon involved in DNA transcription	DNA-directed RNA polymerase beta subunit (EC 2.7.7.6)	fig|6666666.328572.peg.2876
Mycobacterium virulence operon possibly involved in quinolinate biosynthesis	Quinolinate synthetase (EC 2.5.1.72)	fig|6666666.328572.peg.3272
Mycobacterium virulence operon possibly involved in quinolinate biosynthesis	Quinolinate phosphoribosyltransferase [decarboxylating] (EC 2.4.2.19)	fig|6666666.328572.peg.2388
Mycobacterium virulence operon possibly involved in quinolinate biosynthesis	L-aspartate oxidase (EC 1.4.3.16)	fig|6666666.328572.peg.3740
Mycobacterium virulence operon involved in protein synthesis (LSU ribosomal proteins)	LSU ribosomal protein L35p	fig|6666666.328572.peg.1312
Mycobacterium virulence operon involved in protein synthesis (LSU ribosomal proteins)	Translation initiation factor 3	fig|6666666.328572.peg.1313
Mycobacterium virulence operon involved in protein synthesis (LSU ribosomal proteins)	LSU ribosomal protein L20p	fig|6666666.328572.peg.1311
