# Supplementary material for: Aeromonas allosaccharophila Strain AE59-TE2 Is Highly Antagonistic towards Multidrug-Resistant Human Pathogens, What Does Its Genome Tell Us?
Source: Life (Basel). 2022 Sep 26;12(10):1492. doi: 10.3390/life12101492 (PMC9605075; doi:10.3390/life12101492)
Supplement: Supplementary file 1 [file life-12-01492-s001.zip › life-1917417-supplementary/Table S6.xlsx]

## Sheet: Página1
Sequences identified by genome scanning with HMM trained with class-I and class-II bacteriocin sequences (BOA tool) and compared with RAST, GOfeat and BACTIBASE
Seq ID	Size (aa)	RAST	GOfeat			BACTIBASE
		Assigned description	Product	Completeness	Protein databases
peg.1875	441	Peptidase M23/M37 family	Peptidase M23	98.21% [440/448]	Uniprot (A0A0T6UVT2)|Interpro (A0A0T6UVT2)	Zoocin A (BAC198)- Streptococcus equi.
peg.1916	293	Membrane proteins related to metalloendopeptidases	M23 family metallopeptidase	91.25% [271/297]	Uniprot (A0A494TTD9)| Interpro (A0A494TTD9)	Zoocin A (BAC198)- Streptococcus equi.
peg.2126	345	Lipoprotein NlpD	Peptidoglycan-binding protein	97.43% [341/350]	Uniprot (A0A1Q8D7W4)|Interpro (A0A1Q8D7W4)	-
peg.2397	301	Peptidase M23/M37 family	Peptidase M23	98.04% [300/306]	Uniprot (A0A1Q8D5W5)|Interpro (A0A1Q8D5W5)	-
peg.2641	417	Lipoprotein NlpD	Peptidase M23	97.87% [414/423]	Uniprot (A0A2R7Q742)| Interpro (A0A2R7Q742)	-
peg.3184	445	Cell wall endopeptidase family M23/M37	Peptidase M23	98.45% [445/452]	Uniprot (A0A1Q8D4K1)|Interpro (A0A1Q8D4K1)	Zoocin A (BAC198)- Streptococcus equi.
